# Supplementary material for: Regulation of the plastochron by three many-noded dwarf genes in barley
Source: PLoS Genet. 2021 May 10;17(5):e1009292. doi: 10.1371/journal.pgen.1009292 (PMC8136844; doi:10.1371/journal.pgen.1009292)
Supplement: S1 Table — (XLSX) [file pgen.1009292.s018.xlsx]

## Sheet: FIG1G&Table2
Days after germination	Akashinriki					mean	SD	OUM165					mean	SD	OUM169					mean	SD	X51					mean	SD	Mesa					mean	SD
	A-1	A-2	A-3	A-4	A-5			C-1	C-2	C-3	C-4	C-5			F-1	F-2	F-3	F-4	F-5			H-1	H-2	H-3	H-4	H-5			I-1	I-2	I-3	I-4	I-5
3	1	1	1	1	1	1	0	1	1	1	1	1	1	0	1	1	1	1	1	1	0	1	1.2	1.2	1.3	1.3	1.2	0.122474	1	1	1	1	1	1	0
5	1	1	1	1	1	1	0	1	1.1	1	1.5	1.1	1.14	0.207364	1.4	1.4	1.3	1	1	1.22	0.204939	1	1.8	1.7	1.8	1.8	1.62	0.349285	1	1	1	1	1	1	0
7	1	1	1.2	1	1	1.04	0.0894427	1.3	1.4	1.4	2	1.5	1.52	0.277489	1.6	1.8	1.5	1.3	1.4	1.52	0.192354	1.8	2.3	2.4	2.5	2	2.2	0.291548	1.3	1.2	1.2	1.2	1	1.18	0.109545
9	1.2	1	1.2	1.2	1.2	1.16	0.0894427	1.8	1.7	1.6	2.1	1.9	1.82	0.192354	2	2	1.8	1.5	1.8	1.82	0.204939	2	2.5	2.5	2.5	2.3	2.36	0.219089	1.3	1.2	1.3	1.2	1	1.2	0.122474
11	1.7	1.5	1.7	1.5	1.5	1.58	0.109545	2.2	2.3	2.1	2.4	2.2	2.24	0.114018	2.1	2.2	2.1	2	2.1	2.1	0.0707107	2.7	3.5	3.3	3.4	2.8	3.14	0.364692	2	1.8	1.8	1	1.3	1.58	0.414729
12	2	1.7	1.9	1.8	1.8	1.84	0.114018	2.3	2.4	2.3	2.5	2.5	2.4	0.1	2.2	2.3	2.2	2.1	2.2	2.2	0.0707107	3	3.6	3.5	3.6	3.5	3.44	0.250998	2.1	2	1.9	1.9	1.6	1.9	0.187083
14	2.2	2.3	2.3	2.3	2.4	2.3	0.0707107	2.6	3.5	2.6	3.5	3.5	3.14	0.49295	2.7	2.7	2.7	2.4	2.6	2.62	0.130384	4.5	4.7	4.5	4.4	4.3	4.48	0.148324	2.5	2.5	2.5	2.3	2.2	2.4	0.141421
16	2.4	2.5	2.5	2.4	2.5	2.46	0.0547723	3.5	4.2	3.5	4.5	4	3.94	0.439318	3.3	3.4	3.3	2.9	3.2	3.22	0.192354	5.2	5.5	5.5	5.5	4.5	5.24	0.43359	2.7	2.7	2.7	2.3	2.4	2.56	0.194936
18	2.3	3	3	2.8	3.1	2.84	0.320936	4.4	5.1	4.4	5.5	4.5	4.78	0.496991	3.5	3.7	3.5	3.3	3.4	3.48	0.148324	5.7	6.1	6.2	6.4	5.8	6.04	0.288097	3.5	2.9	2.7	2.7	2.7	2.9	0.34641
21	3.3	3.3	3.3	3.3	3.4	3.32	0.0447214	4.8	5.5	5.2	6.3	5.3	5.42	0.554076	4	4.2	4	3.8	3.8	3.96	0.167332	6.5	7	7.1	7.3	6.3	6.84	0.4219	3.6	3.3	3.4	3.4	3.2	3.38	0.148324
23	3.4	3.4	3.5	3.3	3.6	3.44	0.114018	5.5	6.1	5.5	6.7	5.5	5.86	0.536656	4.3	4.5	4.3	4	4.3	4.28	0.178885	7.1	7.5	7.5	7.7	6.8	7.32	0.363318	3.9	3.5	3.6	3.6	3.3	3.58	0.216795
25	3.8	3.6	3.8	3.6	3.9	3.74	0.134164	6.3	6.6	6.3	7.3	6.3	6.56	0.43359	4.5	4.9	4.5	4.2	4.6	4.54	0.250998	7.5	8.2	8.2	8.3	7.3	7.9	0.463681	4.3	3.9	3.8	3.8	3.8	3.92	0.216795
28	4.3	4.3	4.3	4.3	4.5	4.34	0.0894427	7.5	7.7	7.5	8.5	7.5	7.74	0.43359	5.3	5.4	5.2	5.1	5.3	5.26	0.114018	9.6	9.6	9.4	9.3	8.3	9.24	0.541295	4.7	4.7	4.6	4.7	4.5	4.64	0.0894427
29	4.5	4.3	4.4	4.3	4.6	4.42	0.130384	7.5	8.2	7.5	9.1	7.5	7.96	0.705691	5.4	5.5	5.3	5.2	5.3	5.34	0.114018	9.6	9.7	9.5	9.4	8.5	9.34	0.482701	4.8	4.8	4.7	4.8	4.6	4.74	0.0894427
32	4.9	4.7	4.9	4.9	5.1	4.9	0.141421	8.5	9.5	9.5	10.2	9.1	9.36	0.622896	6.3	6.4	6.2	6.1	6.3	6.26	0.114018	10.3	10.6	10.6	10.6	9.7	10.36	0.391152	5.5	5.5	5.5	5.7	5.3	5.5	0.141421
35	5.5	5.4	5.5	5.7	6.1	5.64	0.279285	10.5	11.5	11.5	12.1	11.1	11.34	0.589915	7.5	8.4	7.6	7.6	8.5	7.92	0.486826	11.5	12.7	12.5	12.5	11.5	12.14	0.589915	6.7	6.3	6.3	6.3	6.3	6.38	0.178885
38	6.5	6.7	6.7	6.7	7.3	6.78	0.303315	12.5	13.6	13.6	14.7	13.5	13.58	0.779102	9.5	9.7	9.6	9.7	9.8	9.66	0.114018	12.8	14.5	14.5	14.3	13.3	13.88	0.782304	7.3	7	7	7	6.7	7	0.212132
40	7.1	7.3	7.3	7.5	7.8	7.4	0.264575	13.5	14.6	14.5	15.7	14.5	14.56	0.779744	10.5	10.5	10.6	10.7	10.8	10.62	0.130384	13.5	15.5	15.5	15.3	14.5	14.86	0.86487	8	stop	stop	stop	7

## Sheet: Table2
		Leaf number at P1 determind by sections
		Akashinriki	OUM165	OUM169	X51
1week after genrmination	1w-1	5	5	5	6
	1w-2	5	6	5	6
	1w-3	5	5	5	5
	1w-4	5	5	5	6
	1w-5	5	5	5	6
	1w-6			5
	mean	5	5.2	5	5.8
	SD	0	0.447214	0	0.447214
2weeks after genrmination	2w-1	7	8	8	9
	2w-2	7	8	8	9
	2w-3	8	8	8	10
	2w-4	7	8	8	9
	2w-5	7	8	8	9
	2w-6
	mean	7.2	8	8	9.2
	SD	0.447214	0	0	0.447214

## Sheet: FIG5
Sample Name	Quantity Mean	Quantity Mean	Quantity Mean	Quantity Mean	Quantity Mean	Quantity Mean		Relative value						Mean						SD
	HvADP	MND4	MND8	MND1	HvPLA2	HvPLA3		MND4/HvADP	MND8/HvADP	MND1/HvADP	HvPLA2/HvADP	HvPLA3/HvADP		HvPLA1/HvADP	HvBE1/HvADP	HvHLS5-like/HvADP	HvPLA2/HvADP	HvPLA3/HvADP		HvPLA1/HvADP	HvBE1/HvADP	HvHLS5-like/HvADP	HvPLA2/HvADP	HvPLA3/HvADP
Akajinrik_1	82.3917	90.4711	47.7677	105.061	119.334	43.9024		1.09806	0.579764	1.27515	1.44838	0.53285		1.03668	0.461619	1.07193	1.44027	0.659553		0.216406	0.0813095	0.25255	0.292604	0.144023
Akajinriki_2	79.8397	97.3808	32.3564	101.919	153.098	69.4663		1.2197	0.405268	1.27654	1.91757	0.870072
Akajinriki_3	103.436	90.8602	51.2902	84.5803	142.306	56.7732		0.878424	0.495867	0.817711	1.3758	0.548875
Akajinriki_4	81.6569	101.246	30.3444	99.1051	108.955	60.7242		1.2399	0.371608	1.21368	1.3343	0.743651
Akajinriki-5	89.489	66.8785	40.7702	69.4937	100.703	53.9005		0.747337	0.455589	0.776561	1.12531	0.602314
OUM165_1	91.9238	95.0045	31.2952	171.549	67.7343	80.2871		1.03351	0.340448	1.8662	0.736853	0.873409		1.3859	0.483374	2.06803	0.797829	0.807617		0.409009	0.197815	0.36366	0.129319	0.296871
OUM165_2	96.207	92.5163	27.1364	154.255	59.7335	57.001		0.961638	0.282063	1.60336	0.620885	0.592483
OUM165_3	88.0399	167.771	61.8707	225.221	85.3131	78.1464		1.90562	0.702758	2.55817	0.969028	0.887625
OUM165_4	71.6889	121.171	29.0346	148.053	60.5099	87.8268		1.69024	0.405008	2.06522	0.844064	1.22511
OUM165_5	99.1734	132.743	68.0918	222.861	81.155	45.5658		1.33849	0.686593	2.24719	0.818314	0.459456
OUM169_1	90.2591	76.3969	36.9058	82.7973	85.3994	61.272		0.846418	0.408888	0.91733	0.946158	0.678846		0.855619	0.335178	1.07923	0.97939	0.602909		0.44871	0.0523779	0.231074	0.134047	0.059109
OUM169_2	70.7432	80.6436	25.1616	94.3129	84.346	46.2651		1.13995	0.355675	1.33317	1.19228	0.653987
OUM169_3	89.1515	118.972	23.8405	100.196	86.595	50.9701		1.33449	0.267416	1.12388	0.971324	0.571725
OUM169_4	66.5227	53.4384	22.0469	82.958	64.3003	37.202		0.80331	0.33142	1.24706	0.966592	0.559238
OUM169_5	118.202	18.1942	36.9372	91.5747	96.9956	65.1		0.153924	0.312491	0.774728	0.820589	0.55075
X51_1	128.936	172.924	56.6494	48.7266	74.0453	96.3447		1.34116	0.43936	0.377913	0.574279	0.747228		1.10573	0.384935	0.342965	0.512032	0.761943		0.183758	0.154431	0.0552628	0.118326	0.0552975
X51_2	118.405	142.01	32.0199	39.1991	58.1868	89.4304		1.19936	0.270426	0.331058	0.491421	0.75529
X51_3	105.32	95.8304	29.3125	26.6342	61.8774	71.7799		0.909897	0.278318	0.252888	0.587518	0.681541
X51_4	134.074	124.74	40.742	48.3735	42.0408	107.263		0.93038	0.303877	0.360797	0.313564	0.800032
X51-5	97.0511	111.403	61.4035	38.0604	57.5878	80.1276		1.14788	0.632693	0.392169	0.593376	0.825623
masa_1	38.7575	12.8491	19.4455	25.9316	51.8242	46.6313		0.331526	0.501721	0.669072	1.33714	1.20315		0.561945	0.294858	0.741773	1.4914	0.876742		0.181903	0.124051	0.12103	0.228548	0.192496
mesa_2	119.689	60.1326	24.8565	75.7098	146.421	98.3707		0.502405	0.207675	0.632552	1.22334	0.821882
mesa_3	121.415	58.5557	27.9347	102.73	182.533	104.287		0.482276	0.230075	0.846107	1.50337	0.858925
mesa_4	148.839	107.725	32.026	98.7318	234.608	103.354		0.723768	0.215171	0.663344	1.57625	0.694397
mesa_5	120.003	92.372	38.3584	107.737	218.032	96.6442		0.769749	0.319646	0.897792	1.81689	0.80535

## Sheet: FIG6C
genotype
mnd4	homo	hetero	wt	homo	hetero	wt	homo	hetero	wt
mnd8	homo	homo	homo	hetero	hetero	hetero	wt	wt	wt
	Leaf number	Leaf number	Leaf number	Leaf number	Leaf number	Leaf number	Leaf number	Leaf number	Leaf number
	7.6	7.1	7.2	4.6	3.6	3.6	4.2	3.7	3.7
	7.5	7.6	7	3.9	4.1	3.7	4.3	3.8	3.6
	7.1	5.7	7.6	4.4	3.6	3.6	3.9	3.7	3.6
	7.1	6.3	5.7	4.1	3.6	3.8	4.5	4.2	3.5
	7.2	8.6	6.5	3.9	3.7	3.6		3.7	3.6
	7.3	6.6	6.5	4.3	3.9	3.4		3.8	3.7
	7.3			4.2	3.9	3.7		3.6	3.5
				4.6	3.5	3.5		3.5	3.4
				4.2	3.6	3.5		3.6	3.3
				3.5	4.1	3.3		3.8	3.7
				4.2	3.7	3.5		3.7	3.6
					3.8	3.5		3.7	3.1
						3.5			3.5
						3.4			3.4
						3.7			3.4
						3.4			3.7
						3.7			3.1
						3.7			3.3
									3.5
Number of samples	7	6	6	11	12	18	4	12	19
Mean	7.3	6.98333	6.75	4.17273	3.75833	3.56111	4.225	3.73333	3.48421
SD	0.191485	1.02648	0.665582	0.322772	0.202073	0.137793	0.25	0.172328	0.186378

## Sheet: FIG6D
genotype
mnd1	homo	hetero	wt	homo	hetero	wt	homo	hetero	wt
mnd8	homo	homo	homo	hetero	hetero	hetero	wt	wt	wt
	Leaf number	Leaf number	Leaf number	Leaf number	Leaf number	Leaf number	Leaf number	Leaf number	Leaf number
	7.4	6.2	5.3	6.6	3.9	3.7	5.6	3.5	3.6
	7.7	5.6	6.3	6.7	3.8	3.6	5.6	3.5	3.6
	6.6	5.8	5.7	6.6	3.7	3.5	6.4	4.2	2.9
	7.7	6.3	6.5		3.6	3.8	5.7	3.4	3.8
		6	6.6		3.8	3.7	6.3	3.6	3.8
		5.7	6.5		3.6	3.7	5.6	3.5	3.8
		5.7	6.6		3.6	3.4		3.4	3.8
		5.6	6.7		3.7	3.8		3.5	3.5
			5.6		3.6	3.7		3.6	3.7
					3.4	3.6		3.5	3.5
					3.4	3.6		3.6	3.1
					3.7			4.1	3.2
					3.5			3.1	3.8
					4.4			3.9	3.7
					4.2			4.4	3.5
					3.8				3.7
Number of samples	4	8	9	3	16	11	6	15	15
Mean	7.35	5.8625	6.2	6.63333	3.73125	3.64545	5.86667	3.65333	3.5625
SD	0.519615	0.272226	0.522015	0.057735	0.265126	0.121356	0.377712	0.346135	0.275379

## Sheet: FIG7A&S13FIG
genotype
mnd4	homo		hetero		wt		homo		hetero		wt		homo		hetero		wt
mnd8	homo		homo		homo		hetero		hetero		hetero		wt		wt		wt
	Leaf number	Blade length	Leaf number	Blade length	Leaf number	Blade length	Leaf number	Blade length	Leaf number	Blade length	Leaf number	Blade length	Leaf number	Blade length	Leaf number	Blade length	Leaf number	Blade length
	7.6	44.786	8.6	61.695	7.2	70.835	4.6	92.771	4.1	87.287	3.6	93.228	4.5	85.002	3.7	99.169	3.3	100.083
	7.5	45.243	6.6	56.211	7	65.351	3.9	69.007	3.6	89.115	3.7	104.653	3.9	78.604	3.7	85.002	3.5	105.11
	7.1	57.582	5.7	53.469	7.6	58.496	4.4	74.491	4.1	93.685	3.6	104.196	4.3	80.889	3.7	84.545	3.3	100.083
	7.1	52.555		n.d.	5.7	62.609	4.1	66.722	3.6	81.803	3.8	100.54	4.2	74.491	3.7	90.486	3.4	100.54
	7.2	55.297	7.1	63.523	6.5	53.469	4.3	69.007	3.6	79.518	3.4	100.997			3.6	85.002	3.1	93.685
	7.3	51.184	7.6	61.695	6.5	60.781	3.9	64.894	3.7	86.83	3.7	92.771			3.5	87.287	3.7	102.825
	7.3	48.899					4.2	76.776	3.9	85.459	3.4	90.486			3.6	85.002	3.5	95.513
							4.2	85.002	3.9	84.545	3.7	99.626			3.8	99.169	3.4	95.056
							3.5	63.066	3.7	81.803	3.5	94.599			3.8	76.776	3.3	88.658
							4.6	88.201	3.6	94.599	3.5	92.314			4.2	84.545	3.7	102.368
							4.2	80.889	3.5	82.717	3.4	86.83			3.7	78.604	3.5	82.717
									3.8	82.717	3.6	88.201			3.8	93.228	3.7	99.169
											3.7	91.4					3.6	99.169
											3.5	86.373					3.1	96.427
											3.7	101.454					3.6	81.803
											3.5	83.631					3.7	100.54
											3.5	90.029					3.6	111.051
											3.3	84.088					3.5	92.314
																	3.4	92.314
																	3.6	80.889

## Sheet: FIG7B&S13FIG
genotype
mnd1	homo		hetero		wt		homo		hetero		wt		homo		hetero		wt
mnd8	homo		homo		homo		hetero		hetero		hetero		wt		wt		wt
	Leaf number	Blade length	Leaf number	Blade length	Leaf number	Blade length	Leaf number	Blade length	Leaf number	Blade length	Leaf number	Blade length	Leaf number	Blade length	Leaf number	Blade length	Leaf number	Blade length
	7.4	56.668	5.6	62.609	5.3	79.061	6.6	64.437	3.9	94.142	3.6	79.975	5.6	65.808	3.5	91.4	3.6	80.432
	7.7	56.211	6.2	82.26	5.7	66.722	6.7	47.985	3.6	98.255	3.5	80.432	6.4	63.98	4.2	103.282	3.6	100.083
	6.6	49.813	6.3	70.835	5.6	61.695	6.6	79.518	3.7	82.26	3.7	90.943	5.6	79.061	3.6	101.911	2.9	115.621
	7.7	37.931	6	73.12	6.5	64.894			3.8	78.604	3.8	109.68	5.7	78.604	3.5	86.83	3.8	109.68
			5.8	68.55	6.5	65.808			3.7	102.368	3.7	95.513	6.3	60.781	3.4	100.54	3.8	102.368
			5.6	61.238	6.6	60.324			3.8	72.663	3.8	75.862	5.6	79.061	3.5	76.319	3.8	92.314
			5.7	58.953	6.6	76.319			3.8	83.174	3.7	106.481			3.4	95.97	3.8	116.535
			5.7	73.577	6.7	72.206			3.6	101.454	3.6	99.169			3.5	99.169	3.5	86.83
									3.7	89.572	3.4	108.766			3.6	79.518	3.5	105.11
									3.6	89.115	3.6	84.088			3.5	91.4	3.7	102.825
									3.6	70.835					3.6	96.427	3.7	86.83
									3.4	95.513					4.1	106.024	3.1	93.228
									3.4	80.889					3.1	94.142	3.2	87.287
									4.2	92.771					3.9	100.997	3.8	101.454
									3.7	98.712					4.4	80.432	3.5	83.631
									3.5	77.69							3.7	115.621
									4.4	89.572

## Sheet: FIG8G&S16
A: No. of unfolded leaf
B: Length of the expanding leaf (Length of the leaf blade emerging from the leaf sheath)
C: Final leaf blade length of the expanding leaf (Measurement on another day: above statement)
2019.9.11						2019.9.23					2019.10.3					2019.10.14					2019.10.24					2019.11.4					2019.11.14					2019.11.25					2019.12.5					2019.12.16
10DAS				2019.9.23		22DAS			2019.10.3		32DAS			2019.10.14		43DAS			2019.10.24		53DAS			2019.11.4		64DAS			2019.11.14		74DAS			2019.11.25		85DAS			2019.12.5		95DAS			2019.12.16/2019.12.26		106DAS			2019.12.26
line name	LineID No.	A	B	C		LineID No.	A	B	C		LineID No.	A	B	C		LineID No.	A	B	C		LineID No.	A	B	C		LineID No.	A	B	C		LineID No.	A	B	C		LineID No.	A	B	C		LineID No.	A	B	C		LineID No.	A	B	C
WT	WT_1	3	5	8		WT-1	6	12.7	33.6		WT-1	8	15.7	51.5		WT-1	9	52.3	62.3		WT-1	10	57.5	67.2		WT-1	11	52.5	72.6		WT-1	12	53.2	74.1		WT-1	13	51.5	72.1		WT-1	14	15	-		WT-1	14	24.8	-
	WT_2	3	6.4	8.5		WT-2	6	7.8	35.1		WT-2	8	9	49.6		WT-2	9	49	59.7		WT-2	10	58	67		WT-2	11	58	74.1		WT-2	12	63.6	77.9		WT-2	13	59.7	78.2		WT-2	14	28.3	48		WT-2	15	9.6	-
	WT_3	3	7.5	8.2		WT-3	6	1.6	35.1		WT-3	7	35	45		WT-3	9	30.5	61.4		WT-3	10	46.2	69.9		WT-3	11	45.5	73.8		WT-3	12	49.4	77.3		WT-3	13	46.7	78.1		WT-3	14	13.5	38.4		WT-3	14	27.4	38.4
	WT_4	3	4.1	9.2		WT-4	6	2.8	29.5		WT-4	7	35.7	38		WT-4	9	37.9	55.4		WT-4	10	49.2	61.6		WT-4	11	51.6	73.5		WT-4	12	53.5	70.8		WT-4	13	50.7	72.5		WT-4	14	26.7	47.1		WT-4	14	44.7	47.1
	WT_5	3	4.9	8.5		WT-5	6	4.3	31.6		WT-5	8	12	53.3		WT-5	9	51.5	63.1		WT-5	10	61.2	70.5		WT-5	11	59	76.2		WT-5	12	59.2	74.5		WT-5	13	60.3	77.2		WT-5	14	23.7	42.3		WT-5	14	37.2	42.3
	WT_6	3	6.3	9.2		WT-6	6	4.3	33.5		WT-6	8	7.8	52		WT-6	9	49	62.4		WT-6	10	55.5	67.6		WT-6	11	54.1	74.1		WT-6	12	53.7	72.6		WT-6	13	53.2	73.6		WT-6	14	21.2	40.2		WT-6	15	8.2	-
	WT_7	3	5.9
	WT_8	3	6.1
	WT_9	3	6.9
	WT_10	4	0
	WT_11	3	6.7
	WT_12	3	7.2
	WT_13	3	6
	WT_14	3	7.2
2019.9.11						2019.9.23					2019.10.3					2019.10.14					2019.10.24					2019.11.4					2019.11.14					2019.11.25					2019.12.5					2019.12.16
10DAS				2019.9.23		22DAS			2019.10.3		32DAS			2019.10.14		43DAS			2019.10.24		53DAS			2019.11.4		64DAS			2019.11.14		74DAS			2019.11.25		85DAS			2019.12.5		95DAS			2019.12.16/2019.12.26		106DAS			2019.12.26
line name	LineID No.	A	B	C		LineID No.	A	B	C		LineID No.	A	B	C		LineID No.	A	B	C		LineID No.	A	B	C		LineID No.	A	B	C		LineID No.	A	B	C		LineID No.	A	B	C		LineID No.	A	B	C		LineID No.	A	B	C
pla1-4	pla1-4_1	6	2.3	4.6		pla1-4_1	11	2	16.8		pla1-4_1	14	8	16		pla1-4_1	17	14.8	26.6		pla1-4_1	19	23.6	27.8		pla1-4_1	21	23.4	30.2		pla1-4_1	24	7.1	29.8		pla1-4_1	27	4.3	21		pla1-4_1	29	12.5	-		pla1-4_1	29	14	-
	pla1-4_2	7	0	3.8		pla1-4_2	11	6.1	16.4		pla1-4_2	15	4.1	16.7		pla1-4_2	18	9.3	25.9		pla1-4_2	20	16.6	27.7		pla1-4_2	22	10.6	29.9		pla1-4_2	24	14.9	31.1		pla1-4_2	26	19	34.1		pla1-4_2	27	28	33.3		pla1-4_2	29	9.7	33.3
	pla1-4_3	6	0	4		pla1-4_3	11	7.2	16.5		pla1-4_3	15	2	13.8		pla1-4_3	18	19.6	24.9		pla1-4_3	21	8.5	30		pla1-4_3	22	24.5	32.7		pla1-4_3	25	9.5	33.8		pla1-4_3	27	8.2	34		pla1-4_3	28	18.6	30.5		pla1-4_3	30	9.5	30.5
	pla1-4_4	7	0.3	4		pla1-4_4	11	7	16.1		pla1-4_4	14	14.7	15.5		pla1-4_4	18	6	25.8		pla1-4_4	20	13.9	29		pla1-4_4	22	6	31		pla1-4_4	24	7.5	33.4		pla1-4_4	25	24.5	36.2		pla1-4_4	27	22.5	26.1		pla1-4_4	28	6.5	26.1
	pla1-4_5	7	0.3	4		pla1-4_5	11	7	16.4		pla1-4_5	14	14.4	15.8		pla1-4_5	18	7.3	25.3		pla1-4_5	20	14.4	29.3		pla1-4_5	22	8.3	30.8		pla1-4_5	24	12	31.8		pla1-4_5	25	31.6	34.2		pla1-4_5	27	13	27.2		pla1-4_5	29	7.3	27.2
	pla1-4_6	6	2.6	4.3		pla1-4_6	11	4.1	14.5		pla1-4_6	14	11	15.5		pla1-4_6	18	7.8	27.4		pla1-4_6	20	12.3	30.6		pla1-4_6	22	3.9	30.3		pla1-4_6	24	7.4	31.7		pla1-4_6	25	20.3	24		pla1-4_6	27	5.2	-		pla1-4_6	-	-	-
	pla1-4_7	7	0.4
	pla1-4_8	6	0.3
	pla1-4_9	6	2.5
	pla1-4_10	7	0.6
	pla1-4_11	7	0.4
	pla1-4_12	6	0.2
	pla1-4_13	7	1
	pla1-4_14	6	0.2
2019.9.11						2019.9.23					2019.10.3					2019.10.14					2019.10.24					2019.11.4					2019.11.14					2019.11.25					2019.12.5					2019.12.16
10DAS				2019.9.23		22DAS			2019.10.3		32DAS			2019.10.14		43DAS			2019.10.24		53DAS			2019.11.4		64DAS			2019.11.14		74DAS			2019.11.25		85DAS			2019.12.5		95DAS			2019.12.16		106DAS			2019.12.16
line name	LineID No.	A	B	C		LineID No.	A	B	C		LineID No.	A	B	C		LineID No.	A	B	C		LineID No.	A	B	C		LineID No.	A	B	C		LineID No.	A	B	C		LineID No.	A	B	C		LineID No.	A	B	C		LineID No.	A	B	C
osbe1-cc1	osbe1-cc1_1	4	2.5	9.4		osbe1-cc1_1	7	15.2	29.6		osbe1-cc1_1	9	33.4	46.4		osbe1-cc1_1	11	30.5	50		osbe1-cc1_1	12	47	52		osbe1-cc1_1	14	18	54.4		osbe1-cc1_1	15	37.5	54.4		osbe1-cc1_1	16	32.2	47.6		osbe1-cc1_1	18	28	32.8		osbe1-cc1_1	21	-	32.8
	osbe1-cc1_2	4	2.3	9.5		osbe1-cc1_2	7	12	30.2		osbe1-cc1_2	9	26.1	44.7		osbe1-cc1_2	11	29.7	49.1		osbe1-cc1_2	12	47	51.5		osbe1-cc1_2	14	17.5	54.2		osbe1-cc1_2	15	36.2	52		osbe1-cc1_2	17	15.2	45		osbe1-cc1_2	18	13	29		osbe1-cc1_2	21	-	29
	osbe1-cc1_3	4	2.4	9.8		osbe1-cc1_3	6	20.3	24.1		osbe1-cc1_3	8	35.6	37.4		osbe1-cc1_3	11	7.1	49.6		osbe1-cc1_3	12	28.7	52.7		osbe1-cc1_3	13	44	56.1		osbe1-cc1_3	15	25.4	57.4		osbe1-cc1_3	16	41.8	52.9		osbe1-cc1_3	17	20.5	10.2		osbe1-cc1_3	18	0	10.2
	osbe1-cc1_4	4	4	10.8		osbe1-cc1_4	7	0.9	31.8		osbe1-cc1_4	9	5.5	41		osbe1-cc1_4	11	7	48.8		osbe1-cc1_4	12	27	51.8		osbe1-cc1_4	13	41.7	57.1		osbe1-cc1_4	15	22.2	59.5		osbe1-cc1_4	16	43.3	55.9		osbe1-cc1_4	18	12.2	34.4		osbe1-cc1_4	19	-	34.4
	osbe1-cc1_5	4	5.3	7.8		osbe1-cc1_5	7	9.8	30.2		osbe1-cc1_5	9	21.4	41.5		osbe1-cc1_5	11	28.4	50		osbe1-cc1_5	12	46.9	52		osbe1-cc1_5	14	21.5	57.7		osbe1-cc1_5	15	42.8	55.5		osbe1-cc1_5	17	11.2	46.3		osbe1-cc1_5	18	25	37.6		osbe1-cc1_5	20	-	37.6
	osbe1-cc1_6	4	1.3	9.8		osbe1-cc1_6	6	20	23.7		osbe1-cc1_6	8	35.5	37.6		osbe1-cc1_6	11	9.8	49.4		osbe1-cc1_6	12	32.2	53.2		osbe1-cc1_6	13	46.6	56		osbe1-cc1_6	15	31.8	55.7		osbe1-cc1_6	17	14.5	48.1		osbe1-cc1_6	18	16	33		osbe1-cc1_6	19	-	33
	osbe1-cc1_7	4	1.1
	osbe1-cc1_8	4	4.1
	osbe1-cc1_9	4	5
	osbe1-cc1_10	4	2.4
	osbe1-cc1_11	4	0.8
	osbe1-cc1_12	4	4.3
	osbe1-cc1_13	4	2.9
	osbe1-cc1_14	4	2.6
2019.9.11						2019.9.23					2019.10.3					2019.10.14					2019.10.24					2019.11.4					2019.11.14					2019.11.25					2019.12.5					2019.12.16
10DAS				2019.9.23		22DAS			2019.10.3		32DAS			2019.10.14		43DAS			2019.10.24		53DAS			2019.11.4		64DAS			2019.11.14		74DAS			2019.11.25		85DAS			2019.12.5		95DAS			2019.12.16/2019.12.26		106DAS			2019.12.26
line name	LineID No.	A	B	C		LineID No.	A	B	C		LineID No.	A	B	C		LineID No.	A	B	C		LineID No.	A	B	C		LineID No.	A	B	C		LineID No.	A	B	C		LineID No.	A	B	C		LineID No.	A	B	C		LineID No.	A	B	C
osbe1-cc1 osbe2-cc1	osbe1.2_1	4	4.7	10.2		osbe1.2_1	7	7.3	28.1		osbe1.2_1	9	14.4	40.4		osbe1.2_1	11	8	46.1		osbe1.2_1	12	21.9	47.8		osbe1.2_1	13	23.2	49		osbe1.2_1	14	24.3	29.5		osbe1.2_1	1	16	30.4		osbe1.2_1	16	14.3	30.4		osbe1.2_1	17	-	30.4
	osbe1.2_2	4	2.4	11.2		osbe1.2_2	7	2	28.6		osbe1.2_2	9	8.8	39.2		osbe1.2_2	11	5.8	46.7		osbe1.2_2	12	24.5	50.5		osbe1.2_2	13	32.4	51.4		osbe1.2_2	14	32	35.5		osbe1.2_2	2	16	47		osbe1.2_2	17	12.4	32.1		osbe1.2_2	18	27.8	32.1
	osbe1.2_3	4	0.6	9.5		osbe1.2_3	7	11.6	28.1		osbe1.2_3	9	22	36.1		osbe1.2_3	11	23.7	47		osbe1.2_3	12	40.2	49.1		osbe1.2_3	14	2.5	43		osbe1.2_3	15	23	46.7		osbe1.2_3	3	-	-		osbe1.2_3	-	-	-		osbe1.2_3	-	-	-
	osbe1.2_4	4	1.3	7		osbe1.2_4	7	10.5	26.5		osbe1.2_4	9	15.3	37		osbe1.2_4	11	11.7	45.7		osbe1.2_4	12	26.1	47.6		osbe1.2_4	13	10.8	-		osbe1.2_4	-	-	-		osbe1.2_4	4	16	38.3		osbe1.2_4	17	23.6	37.4		osbe1.2_4	18	8.9	37.4
	osbe1.2_5	4	0	10.5		osbe1.2_5	6	18.9	29.2		osbe1.2_5	8	32.6	37.7		osbe1.2_5	10	32.2	46.5		osbe1.2_5	12	2.4	48.9		osbe1.2_5	13	4.8	49.1		osbe1.2_5	14	23.6	51.9		osbe1.2_5	5	-	-		osbe1.2_5	-	-	-		osbe1.2_5	-	-	-
	osbe1.2_6	4	3.3	8.8		osbe1.2_6	7	9.4	26.2		osbe1.2_6	9	16.1	36.2		osbe1.2_6	11	13.8	45.8		osbe1.2_6	12	27.8	46.5		osbe1.2_6	13	29.8	47.6		osbe1.2_6	15	9.2	44.8		osbe1.2_6	6	16	40.5		osbe1.2_6	16	37.8	40.5		osbe1.2_6	17	-	40.5
	osbe1.2_7	4	0
	osbe1.2_8	4	0
	osbe1.2_9	4	0
	osbe1.2_10	4	0.3
	osbe1.2_11	4	0
	osbe1.2_12	4	0
	osbe1.2_13	4	4.5
	osbe1.2_14	4	3.1
2019.9.11						2019.9.23					2019.10.3					2019.10.14					2019.10.24					2019.11.4					2019.11.14					2019.11.25					2019.12.5					2019.12.16
10DAS				2019.9.23		22DAS			2019.10.3		32DAS			2019.10.14		43DAS			2019.10.24		53DAS			2019.11.4		64DAS			2019.11.14		74DAS			2019.11.25		85DAS			2019.12.5		95DAS			2019.12.16/2019.12.26		106DAS			2019.12.26
line name	LineID No.	A	B	C		LineID No.	A	B	C		LineID No.	A	B	C		LineID No.	A	B	C		LineID No.	A	B	C		LineID No.	A	B	C		LineID No.	A	B	C		LineID No.	A	B	C		LineID No.	A	B	C		LineID No.	A	B	C
osgnat1-cc1	osgnat1_1	4	4.7	5.7		osgnat1_1	8	0	24.9		osgnat1_1	10	0	22		osgnat1_1	12	14.2	39		osgnat1_1	13	37.8	43.7		osgnat1_1	15	7.7	49.1		osgnat1_1	16	30	52		osgnat1_1	17	36.3	49.6		osgnat1_1	18	28.3	38.8		osgnat1_1	20	16.6	29.1
	osgnat1_2	5	0.6	8		osgnat1_2	8	2	20		osgnat1_2	10	6.5	27.5		osgnat1_2	12	15.4	35.2		osgnat1_2	13	32.2	37.7		osgnat1_2	14	40.5	43.1		osgnat1_2	16	15.8	47.6		osgnat1_2	17	24.1	40.4		osgnat1_2	18	21.6	32.7		osgnat1_2	21	-	24.2
	osgnat1_3	4	5.9	6.5		osgnat1_3	7	16.1	16.2		osgnat1_3	10	1.5	31.4		osgnat1_3	12	12.4	39.5		osgnat1_3	13	34.4	41.4		osgnat1_3	15	5	52.3		osgnat1_3	16	25.7	54.5		osgnat1_3	16	44.2	54.5		osgnat1_3	17	5	-		osgnat1_3	-	-	-
	osgnat1_4	4	5.7	6.5		osgnat1_4	7	14.3	17.4		osgnat1_4	9	25.9	27.9		osgnat1_4	11	27.1	27.7		osgnat1_4	13	19.7	43.4		osgnat1_4	14	30	49.2		osgnat1_4	15	42.3	52.5		osgnat1_4	16	50.2	59.5		osgnat1_4	17	19.8	34.2		osgnat1_4	18	15.3	34.2
	osgnat1_5	4	3.1	6		osgnat1_5	7	15	20		osgnat1_5	9	28.5	31.2		osgnat1_5	11	35	35.5		osgnat1_5	13	22.8	44.5		osgnat1_5	14	32.8	49.8		osgnat1_5	16	10.4	61		osgnat1_5	16	58.8	61		osgnat1_5	17	28.5	38.8		osgnat1_5	18	21.7	35
2019.9.11						2019.9.23					2019.10.3					2019.10.14					2019.10.24					2019.11.4					2019.11.14					2019.11.25					2019.12.5					2019.12.16
10DAS				2019.9.23		22DAS			2019.10.3		32DAS			2019.10.14		43DAS			2019.10.24		53DAS			2019.11.4		64DAS			2019.11.14		74DAS			2019.11.25		85DAS			2019.12.5		95DAS			2019.12.16/2019.12.26		106DAS			2019.12.16
line name	LineID No.	A	B	C		LineID No.	A	B	C		LineID No.	A	B	C		LineID No.	A	B	C		LineID No.	A	B	C		LineID No.	A	B	C		LineID No.	A	B	C		LineID No.	A	B	C		LineID No.	A	B	C		LineID No.	A	B	C
osgnat1-cc1 osgnat2-cc1	osgnat1.2_1	5	0.8	8.2		osgnat1.2_1	8	0	23.8		osgnat1.2_1	10	0	24.6		osgnat1.2_1	12	16.9	33.3		osgnat1.2_1	14	10.2	47.2		osgnat1.2_1	15	25	48.2		osgnat1.2_1	17	3.2	49.8		osgnat1.2_1	18	12.8	43.8		osgnat1.2_1	19	7.3	27.8		osgnat1.2_1	19	24.5	27.8
	osgnat1.2_2	4	3.6	6.1		osgnat1.2_2	7	11.9	22.7		osgnat1.2_2	9	29.3	30		osgnat1.2_2	12	19.5	40.9		osgnat1.2_2	14	14	50		osgnat1.2_2	15	32.4	48.3		osgnat1.2_2	17	12.2	51		osgnat1.2_2	18	25	37.5		osgnat1.2_2	19	27.3	28		osgnat1.2_2	21	-	22.7
	osgnat1.2_3	5	0.7	9		osgnat1.2_3	7	14.3	16.6		osgnat1.2_3	10	0	28.8		osgnat1.2_3	12	26.5	42		osgnat1.2_3	14	12.4	49.9		osgnat1.2_3	15	29.7	49		osgnat1.2_3	17	8.4	50.4		osgnat1.2_3	18	23	38.2		osgnat1.2_3	19	29	31.5		osgnat1.2_3	21	-	23
	osgnat1.2_4	5	0.8	7.2		osgnat1.2_4	7	12	20.9		osgnat1.2_4	9	32.4	35.8		osgnat1.2_4	11	15.4	44.3		osgnat1.2_4	12	42.1	46.9		osgnat1.2_4	14	23.4	50.4		osgnat1.2_4	15	44.4	48.5		osgnat1.2_4	17	18.7	37.5		osgnat1.2_4	18	23.4	31.8		osgnat1.2_4	19	-	31.9
	osgnat1.2_5	5	0.8	7.5		osgnat1.2_5	8	4	31.3		osgnat1.2_5	10	2.9	24.5		osgnat1.2_5	12	25.8	43.3		osgnat1.2_5	14	10.5	48.8		osgnat1.2_5	15	25.4	48.3		osgnat1.2_5	16	42.4	45.3		osgnat1.2_5	18	17.4	35.1		osgnat1.2_5	19	17.1	24.4		osgnat1.2_5	20	-	24.4
	osgnat1.2_6	4	4	6		osgnat1.2_6	8	4.2	30.7		osgnat1.2_6	10	10.5	27.6		osgnat1.2_6	12	29	43.7		osgnat1.2_6	14	14.1	49.2		osgnat1.2_6	15	28.5	48.6		osgnat1.2_6	17	7.4	43.7		osgnat1.2_6	18	23	39.1		osgnat1.2_6	19	10.1	15.5		osgnat1.2_6	20	6.1	13.8

## Sheet: S3FIG
	Number of signals/um2
	P2	P3
Akashinriki_1	0.00064825	0.000296893
Akashinriki_2	0.00215864	0.000519012
Akashinriki_3	0.00144556	0.000845613
OUM169_1	0.00376306	0.00103727
OUM169_2	0.00104976	0.0004582
OUM169_3	0.000416325	0.000367562
OUM165_1	0.0011665	0.000333009
OUM165_2	0.00114941	0.00025945
OUM165_3	0.000888445	0.000267324
X51_1	0.0019837	0.00130101
X51_2	0.00169566	0.00145029
X51_3	0.00276701	0.0013124
